# Supplementary material for: Factors influencing the fascial closure rate after open abdomen treatment: Results from the European Hernia Society (EuraHS) Registry: Surgical technique matters
Source: Hernia. 2020 Nov 21;26(1):61–73. doi: 10.1007/s10029-020-02336-x (PMC8881440; doi:10.1007/s10029-020-02336-x)
Supplement: Supplementary file 2 — Supplementary file2 (XLSX 33 KB) [file 10029_2020_2336_MOESM2_ESM.xlsx]

## Sheet: Tabelle1
Baseline data
Gender
Age
Comorbidities (n %)
Diabetes mellitus type I
Diabetes mellitus type II
Cardiac disease
Arterial hypertension
Pulmonary disease
Hepatic disease
Renal disease
Malignant disease
SOC score
Weight (kg/sd)
BMI
Risk factors
Long term use of corticosteroids
Immunosuppressant medication
Anticoagulant therapy
Other risk factors
Occupation
Heavy physical labour
Mild physical labour
Desk based labour
No employment
Sporting activities
None
Sporadic
Moderate (1/week)
Intense (>1/week)
Nicotine consumption
Never
Ex-smoker (> 12 months stopped)
Occasional smoker
Daily smoker
Pack-years (n ± sd)
General procedures (previuos to open abdomen management)
Previous surgery
Exploration for blunt abdominal trauma
Exploration for penetrating abdominal trauma
Exploration after blast injury
Bowel resection with anastomosis
Bowel resection without anastomosis
Pancreatic necrosectomy
Abdominal packing
Splenectomy
Other type of previous surgery
Indication for previous surgery
Emergency
Elective
Type of previous laparotomy
Midline incision
Transverse incision
Combined midline and transverse incision
Management of the open abdomen (OA)
Indication for open abdomen management
Trauma
Large intestine
Small intestine
Stomach
Liver / gallbladder
Spleen
Diaphragm
Other organ
Peritonitis
Hollow organ perforation
Anastomotic insufficiency
Pancreatitis
Other cause
Abdominal compartment syndrome
Burst abdomen
Other indication
Mannheim Peritonitis Index (MPI) on the first day of open abdomen management (mean± sd)
Diameter of open abdomen on the first day of OA management (cm) (mean± sd)
Open abdomen created during the initial operation of this hospital stay (n %)
Number of previous operations in referring hospital (n%)
1
2
3
4
6 to 10
11 to 15
>15
Patient with sepsis on the first day of OA
ISS on the first day of OA management (mean± sd)
APACHE II on the first day of OA management (mean± sd)
Björck classification on the first day of OA management
Grade 1A
Grade 1B
Grade 2A
Grade 2B
Grade 3
Grade 4
Type of OA management
Surgical towels placed over the viscera
Surgical towels placed over the viscera, application of negative pressure
Visceral protective layer plus surgical towels
Visceral protective layer plus surgical towels plus negative pressure
Visceral protective layer plus hook and loop sheets (Wittmann patch)
Visceral protective layer plus hook and loop sheets (Wittmann patch) plus negative pressure or VAC
Vicryl mesh (inlay) and surgical towels
Vicryl mesh (inlay) and surgical towels; negative pressure
Vicryl mesh (inlay) and VAC system
VAC system with visceral protective layer and fascial suture
VAC system with visceral protective layer and polypropylene mesh (inlay) (Acosta et al.)
Koblenz algorithm
Commercial VAC system
Individualized type of OA management (see also Table 2b)
Manufacturer of VAC system
KCI
Smith & Nephew
Lohmann & Rauscher
Hartmann
Other manufacturer of VAC system
Type of VAC therapy
Continuous
Intermittent
Intensity of VAC in mmHg
25
50
75
100
125
Other VAC intensity
Total number of reoperations or VAC dressing changes during open abdomen therapy
0
1
2
3
4
6 to 10
11 to 15
>15
Individualized type of management of the open abdomen (OA)
Material in direct contact to the viscera (Part I)
Surgical towels
Plastic sheet
Specific visceral protection (e.g. Suprasorb)
Vicryl mesh
Biological mesh
Other type of dressing or protection
Management at the level of the fascia (Part II)
No fascial suture
Vicryl mesh (inlay) for fascial approximation (the mesh is slit for revision and closed again with sutures)
Polypropylene mesh (inlay) for fascial approximation (the mesh is slit for revision and closed again with sutures)
Hook and loop sheets (e.g. Wittmann patch)
Pulley sutures
Sutures for fascial approximation at the cranial and/or the caudal end of the wound
Other treatment of the fascia
Management of OA with negative pressure (Part III)
No suction drainage
Barker's vacuum pack technique
Vacuum system with pump
KCI
Smith & Nephew
Lohmann & Rauscher
Hartmann
Other manufacturer of VAC system
Other type of peritoneal drainage / VAC
Management at the level of the skin (Part IV)
Skin left open until abdominal wall closure
Step-by-step closure of the skin
Primary closure of the skin and reopening of the skin for revisions
Other treatment of skin
Abdominal wall closure
Duration of OA management (in days)
Width of the residual fascial defect on the day of completion of OA management (in cm) (mean± sd)
Björck classification on the day of completion of OA management (n %)
Grade 1A
Grade 1B
Grade 2A
Grade 2B
Grade 3
Grade 4
Condition of the abdominal wall after completion of OA management
Step-by-step abdominal wall closure was initiated before completion of OA management
Closure of the linea alba by sutures starting at both ends of the wound without mesh
Closure of the linea alba by sutures placed at both ends of the wound over Vicryl mesh
Closure of the linea alba by sutures placed at both ends of the wound over Vicryl mesh with vacuum therapy
Step-by-step abdominal wall closure was initiated on the day of completion of OA management
Placement of sutures with progressive approximation of the fascial edges at both ends of the wound
Synthetic mesh with skin approximation
Synthetic mesh with vacuum therapy and skin approximation
Vicryl mesh and coverage with skin mesh graft at a later date (planned giant ventral hernia)
Open management of laparostomy wound (planned giant ventral hernia)
Other type of step-by-step abdominal wall closure
Definitive one-stage abdominal wall closure was performed on the day of completion of OA management
Approximation of skin and subcutaneous tissue (no fascial approximation)
Anatomical closure of fascia and skin
Mesh placement (retromuscular or sublay technique)
Mesh placement (abdominal wall replacement / IPOM)
Closure of the fascia nad subcutaneous vacuum therapy
Other technique for one-stage abdominal wall closure
Discharge data
Duration of stay in days
Discharge
Discharged home
Transferred to hospital close to home
Transferred for rehabilitation
Death
Complications after completion of OA according to Dindo and Clavien
No complications
I
II
IIIa
IIIb
IVa
IVb
V
Suffix 'd'
New intestinal fistula during OA management
No new fistula
New fistula
Single small bowel fistula
Multiple small bowel fistulas
Colonic fistula
Enteroatmospheric fistula
Other new fistula
Anastomotic insufficiency during OA management
No anastomotic insufficiency
Anastomotic insufficiency
Stomach
Small intestine
Large intestine
Pancreas
Patient discharged from hospital with fistula
Duration of ventilation (in hours)
Medication and transfusion
Duration of catecholamine treatment (in days) (mean ± sd)
Number of RBC units transfused (n)
Number of FFP units transfused (n)
Number of platelet units transfused (n)
Follow-up at 3 months, 1 year and 2 years
Patient was successfully followed up
No contact with patient
Patient declined participation
Patient died
Type of follow-up
Questionnaire (sent by mail)
Clinical examination
Clinical examination with imaging
Follow-up by telephone with patient
Follow-up by telephone with general practitioner
Abdominal abnormalities
Wound healing by secondary intention
Bowel fistula present
Seroma
Clinical seroma lasting less than 1 month (Type I)
Clinical seroma lasting more than 1 month (Type II)
Minor seroma-related complication (Type III)
Major seroma-related complication (Type IV)
Haematoma
Incisional hernia
Clinical evaluation
VAS for Abdominal wall pain
Not applicable
VAS for interfere of abdominal wall condition with activities of daily living
Not applicable
VAS for patients satisfaction with the cosmetic outcome
Not applicable
Further abdominal wall surgeries after discharge from hospital
No reintervention
Abdominal wall debridement
Secondary suture of skin
Incisional hernia repair
Other type of surgery after discharge
Return to work
